# Supplementary material for: Polyploidy breaks speciation barriers in Australian burrowing frogs Neobatrachus
Source: PLoS Genet. 2020 May 11;16(5):e1008769. doi: 10.1371/journal.pgen.1008769 (PMC7259803; doi:10.1371/journal.pgen.1008769)
Supplement: S3 Table — (XLSX) [file pgen.1008769.s004.xlsx]

## Sheet: Sheet1
species	AUC	AUC standard deviation
N. albipes	0.988	0.003
N. aquilonius	0.923	0.011
N. fulvus	0.999	0
N. kunapalari	0.964	0.004
N. pelobatoides	0.988	0.002
N. pictus	0.977	0.004
N. sudellae	0.908	0.008
N. sutor	0.944	0.006
N. wilsmorei	0.978	0.004
