# Supplementary material for: Polyploidy breaks speciation barriers in Australian burrowing frogs Neobatrachus
Source: PLoS Genet. 2020 May 11;16(5):e1008769. doi: 10.1371/journal.pgen.1008769 (PMC7259803; doi:10.1371/journal.pgen.1008769)
Supplement: S4 Table — (XLSX) [file pgen.1008769.s005.xlsx]

## Sheet: Sheet1
id_num	Sex	Putative parental taxa		Ploidy	Life stage	Locality	State	Reference
	F	fulvus 2n	sutor 2n	3n	adult	Learmonth	WA	Mahony 1986
		pictus 2n	sudellae 4n	3n	adult	Eyre Peninsula	SA	Mahony 1986
	-	pictus 2n	sudellae 4n	3n	metamorph	Moyston, east of Grampians	Vic	Mahony 1986
	-	pictus 2n	sudellae 4n	5n	metamorph	Moyston, east of Grampians	Vic	Mahony unpubl. data
		kunapalari 4n	sudellae 4n	4n	adult	North of Menzies	WA	Mahony 1986
		kunapalari 4n	unknown 4n	4n	adult	Ninghan	WA	Mahony 1986
I5442/WAMR119302		wilsmorei 2n	kunapalari or sudellae 4n	3n		Yalgoo	WA	this paper
		sutor 2n	kunapalari 4n	3n	-	Lab cross	WA	Main 1962
